# Supplementary material for: What Interventions Work to Reduce Cost Barriers to Primary Healthcare in High-Income Countries? A Systematic Review
Source: Int J Environ Res Public Health. 2024 Aug 5;21(8):1029. doi: 10.3390/ijerph21081029 (PMC11353906; doi:10.3390/ijerph21081029)
Supplement: Supplementary file 1 [file ijerph-21-01029-s001.zip]

Archive with 1 entries (1 files):
- ijerph-3136784-supplementary.pdf
